# Supplementary material for: Rhizosphere phosphorus fractions controlled through P fertilization influence wheat infection by Heterodera avenae
Source: BMC Plant Biol. 2025 Oct 3;25:1299. doi: 10.1186/s12870-025-07399-5 (PMC12495683; doi:10.1186/s12870-025-07399-5)
Supplement: Supplementary file 2 — Supplementary Material 2. [file 12870_2025_7399_MOESM2_ESM.xlsx]

## Sheet: Table S1
Table S1 Effects of phosphate fertilizers on wheat root morphological traits
Treatment	Total root length（cm）	Root surface area（cm2）	Total root volume（cm3）	Fine root length（0-1 mm）	Medium root length（1-3 mm）	Coarse root length（>3 mm）
CK	541.57±48.15b	65.79±7.55c	0.64±0.09c	524.28±45.35b	5.58±3.11d	0.25±0.16c
SSP	1068.44±92.41a	151.63±9.82a	1.74±0.17ab	1000.45±94.97a	60.69±4.17ab	6.94±0.49ab
MAP	738.47±98.16b	113.08±14.60b	1.38±0.18b	680.38±91.06b	51.80±13.76bc	6.00±1.65bc
DAP	588.95±36.30b	104.46±10.42b	1.52±0.27b	483.78±60.64b	35.59±13.85cd	3.93±1.55b
APP	1046.31±60.02a	165.18±7.43a	2.08±0.11a	958.16±57.86a	78.05±13.23a	9.77±1.43a
SSP, single superphosphate; MAP, monoammonium phosphate; DAP, diammonium phosphate; APP, ammonium polyphosphate; CK, without phosphate fertilizer. Each value is the mean ± SE of four replicates. Different letters show statistically significant differences among treatments (p < 0.05).

## Sheet: Table S2
Table S2 Correlation R value between environmental factors and cyst numbers
	Cyst	SPA	Tiller	R/T	Stout	Resin-Pi	NaHCO3-Pi	NaHCO3-Po	FR	NaOH-Pi	NaOH-Po	Dil.HCl-Pi	MR	Conc.HCl-Pi	Conc.HCl-Po	Residual-P	CR	TPi	TPo	ACP	ALP
Cyst	1	-0.865355	-0.84606	0.398135	-0.661243	-0.496757	-0.244156	-0.292535	0.582906	-0.566751	0.403327	-0.0356183	-0.566413	0.147137	-0.401385	-0.176273	-0.591515	-0.2994	-0.324648	0.66165	0.0474753
SPA	-0.865355	1	0.829121	-0.481588	0.803899	0.444021	0.258427	0.478327	-0.712829	0.709963	-0.526727	-0.02712	0.692944	-0.207776	0.359791	0.294782	0.721633	0.249193	0.317304	-0.6106	-0.1337
Tiller	-0.84606	0.829121	1	-0.359965	0.769659	0.466713	0.188576	0.206083	-0.540568	0.661298	-0.422668	0.159892	0.530074	-0.297355	0.586927	0.307058	0.519418	0.33286	0.446642	-0.500345	0.0510709
R/T	0.398135	-0.481588	-0.359965	1	-0.48482	-0.254689	-0.177187	-0.126712	0.328497	-0.413266	0.304857	0.00883838	-0.31505	-0.0470942	0.0461663	-0.277811	-0.358542	-0.164282	0.124844	0.471104	-0.313198
Stout	-0.661243	0.803899	0.769659	-0.48482	1	0.427263	0.394309	0.322961	-0.777188	0.638957	-0.481815	0.175057	0.75493	-0.11364	0.2646	0.291793	0.790293	0.373761	0.175338	-0.471841	0.1767
Resin-Pi	-0.496757	0.444021	0.466713	-0.254689	0.427263	1	0.839738	0.0170343	-0.27742	0.191288	-0.321104	0.558029	0.266985	-0.0202857	0.159174	0.0210285	0.297211	0.889923	0.00586786	-0.640912	-0.00996912
NaHCO3-Pi	-0.244156	0.258427	0.188576	-0.177187	0.394309	0.839738	1	-0.0806255	-0.366107	0.0562796	-0.290685	0.516468	0.361087	0.102672	-0.110097	-0.0685832	0.33912	0.830132	-0.277052	-0.442458	0.0680681
NaHCO3-Po	-0.292535	0.478327	0.206083	-0.126712	0.322961	0.0170343	-0.0806255	1	-0.429179	0.518743	-0.423222	-0.248138	0.433016	-0.333101	0.165997	0.12861	0.338549	-0.133562	0.435688	-0.348536	0.0070643
FR	0.582906	-0.712829	-0.540568	0.328497	-0.777188	-0.27742	-0.366107	-0.429179	1	-0.388284	0.406769	0.152717	-0.996552	0.11877	-0.219834	-0.233436	-0.864005	-0.122354	-0.219767	0.45224	-0.0469923
NaOH-Pi	-0.566751	0.709963	0.661298	-0.413266	0.638957	0.191288	0.0562796	0.518743	-0.388284	1	-0.782028	0.0834887	0.394305	-0.307947	0.363057	0.247113	0.290821	0.163401	0.220234	-0.489691	0.307454
NaOH-Po	0.403327	-0.526727	-0.422668	0.304857	-0.481815	-0.321104	-0.290685	-0.423222	0.406769	-0.782028	1	-0.170416	-0.419099	0.293883	-0.311694	-0.0552434	-0.268119	-0.298993	-0.0246749	0.552276	-0.214914
Dil.HCl-Pi	-0.0356183	-0.02712	0.159892	0.00883838	0.175057	0.558029	0.516468	-0.248138	0.152717	0.0834887	-0.170416	1	-0.159822	0.0326287	0.0915828	-0.00680201	-0.0856402	0.859432	-0.11358	-0.256801	0.0817586
MR	-0.566413	0.692944	0.530074	-0.31505	0.75493	0.266985	0.361087	0.433016	-0.996552	0.394305	-0.419099	-0.159822	1	-0.142549	0.226088	0.216194	0.81925	0.111726	0.221651	-0.445401	0.0673383
Conc.HCl-Pi	0.147137	-0.207776	-0.297355	-0.0470942	-0.11364	-0.0202857	0.102672	-0.333101	0.11877	-0.307947	0.293883	0.0326287	-0.142549	1	-0.721184	0.28187	0.0441592	0.0854939	-0.692627	-0.03081	-0.0600174
Conc.HCl-Po	-0.401385	0.359791	0.586927	0.0461663	0.2646	0.159174	-0.110097	0.165997	-0.219834	0.363057	-0.311694	0.0915828	0.226088	-0.721184	1	-0.0590491	0.147386	0.0611404	0.863383	-0.167052	-0.0292943
Residual-P	-0.176273	0.294782	0.307058	-0.277811	0.291793	0.0210285	-0.0685832	0.12861	-0.233436	0.247113	-0.0552434	-0.00680201	0.216194	0.28187	-0.0590491	1	0.301427	0.0258853	-0.0190903	-0.160616	-0.0744096
CR	-0.591515	0.721633	0.519418	-0.358542	0.790293	0.297211	0.33912	0.338549	-0.864005	0.290821	-0.268119	-0.0856402	0.81925	0.0441592	0.147386	0.301427	1	0.167642	0.173852	-0.422778	-0.0838405
TPi	-0.2994	0.249193	0.33286	-0.164282	0.373761	0.889923	0.830132	-0.133562	-0.122354	0.163401	-0.298993	0.859432	0.111726	0.0854939	0.0611404	0.0258853	0.167642	1	-0.147125	-0.52216	0.0604934
TPo	-0.324648	0.317304	0.446642	0.124844	0.175338	0.00586786	-0.277052	0.435688	-0.219767	0.220234	-0.0246749	-0.11358	0.221651	-0.692627	0.863383	-0.0190903	0.173852	-0.147125	1	-0.0639352	-0.124429
ACP	0.66165	-0.6106	-0.500345	0.471104	-0.471841	-0.640912	-0.442458	-0.348536	0.45224	-0.489691	0.552276	-0.256801	-0.445401	-0.03081	-0.167052	-0.160616	-0.422778	-0.52216	-0.0639352	1	-0.0984867
ALP	0.0474753	-0.1337	0.0510709	-0.313198	0.1767	-0.00996912	0.0680681	0.0070643	-0.0469923	0.307454	-0.214914	0.0817586	0.0673383	-0.0600174	-0.0292943	-0.0744096	-0.0838405	0.0604934	-0.124429	-0.0984867	1

## Sheet: Table S3
Table S3 Correlation P value between environmental factors and cyst numbers
	Cyst	SPA	Tiller	R/T	Stout	Resin-Pi	NaHCO3-Pi	NaHCO3-Po	FR	NaOH-Pi	NaOH-Po	Dil.HCl-Pi	MR	Conc.HCl-Pi	Conc.HCl-Po	Residual-P	CR	TPi	TPo	ACP	ALP
Cyst	0	2.36016e-08	9.96912e-08	0.0487102	0.000319531	0.011535	0.239522	0.155883	0.00222857	0.00313747	0.0555824	0.865775	0.00315939	0.482768	0.0767334	0.3993	0.00184377	0.145959	0.113337	0.000315872	0.821707
SPA	2.36016e-08	0	3.03295e-07	0.0147888	1.29429e-06	0.0261802	0.0212287	0.0155785	6.37043e-05	7.02946e-05	0.00682782	0.89761	0.000123261	0.318947	0.0773015	0.152584	4.67349e-05	0.0229659	0.122214	0.00118807	0.52403
Tiller	9.96912e-08	3.03295e-07	0	0.0771488	6.86729e-06	0.0186772	0.0366661	0.322994	0.052735	0.000319039	0.0352964	0.445187	0.0064206	0.148866	0.00204109	0.13543	0.00779254	0.103983	0.0252062	0.0108589	0.80844
R/T	0.0487102	0.0147888	0.0771488	0	0.014039	0.219208	0.396821	0.546132	0.108879	0.0600373	0.138397	0.966554	0.125037	0.823116	0.826549	0.178758	0.0784106	0.432623	0.552112	0.0574515	0.127391
Stout	0.000319531	1.29429e-06	6.86729e-06	0.014039	0	0.0331477	0.0411205	0.115332	4.87852e-06	0.000585962	0.0147352	0.402611	1.29411e-05	0.588599	0.201181	0.156983	2.60512e-06	0.0356979	0.401845	0.0172524	0.39814
Resin-Pi	0.011535	0.0261802	0.0186772	0.219208	0.0331477	0	1.53269e-07	0.935588	0.179396	0.35968	0.0175596	0.00374737	0.196999	0.923326	0.44726	0.920527	0.0149072	2.63736e-09	0.977792	0.000556663	0.962278
NaHCO3-Pi	0.239522	0.0212287	0.0366661	0.396821	0.0411205	1.53269e-07	0	0.701636	0.0418764	0.789313	0.0158637	0.00821293	0.0361639	0.625287	0.600347	0.744618	0.0372468	2.84775e-07	0.179998	0.0267755	0.746474
NaHCO3-Po	0.155883	0.0155785	0.322994	0.546132	0.115332	0.935588	0.701636	0	0.0322832	0.00788717	0.0650312	0.231701	0.0306062	0.0103718	0.427766	0.540087	0.0978473	0.524461	0.0294801	0.0877339	0.973265
FR	0.00222857	6.37043e-05	0.052735	0.108879	4.87852e-06	0.179396	0.0418764	0.0322832	0	0.0451038	0.053598	0.466133	2.25618e-26	0.571765	0.291022	0.261426	2.62887e-08	0.560133	0.291173	0.0232236	0.823493
NaOH-Pi	0.00313747	7.02946e-05	0.000319039	0.0600373	0.000585962	0.35968	0.789313	0.00788717	0.0451038	0	3.88867e-06	0.69154	0.0411231	0.134243	0.044459	0.233698	0.158433	0.435128	0.290124	0.012968	0.1349
NaOH-Po	0.0555824	0.00682782	0.0352964	0.138397	0.0147352	0.0175596	0.0158637	0.0650312	0.053598	3.88867e-06	0	0.415394	0.0370403	0.153898	0.129327	0.793109	0.195031	0.146534	0.9068	0.00420224	0.302224
Dil.HCl-Pi	0.865775	0.89761	0.445187	0.966554	0.402611	0.00374737	0.00821293	0.231701	0.466133	0.69154	0.415394	0	0.445388	0.876954	0.663281	0.974257	0.683988	3.75625e-08	0.588797	0.215279	0.697634
MR	0.00315939	0.000123261	0.0064206	0.125037	1.29411e-05	0.196999	0.0361639	0.0306062	2.25618e-26	0.0411231	0.0370403	0.445388	0	0.49667	0.277163	0.299284	5.49476e-07	0.594934	0.286953	0.0256638	0.749107
Conc.HCl-Pi	0.482768	0.318947	0.148866	0.823116	0.588599	0.923326	0.625287	0.0103718	0.571765	0.134243	0.153898	0.876954	0.49667	0	4.74922e-05	0.172233	0.833985	0.6845	0.000124515	0.883765	0.775659
Conc.HCl-Po	0.0767334	0.0773015	0.00204109	0.826549	0.201181	0.44726	0.600347	0.427766	0.291022	0.044459	0.129327	0.663281	0.277163	4.74922e-05	0	0.77919	0.482022	0.771569	2.76176e-08	0.424795	0.889448
Residual-P	0.3993	0.152584	0.13543	0.178758	0.156983	0.920527	0.744618	0.540087	0.261426	0.233698	0.793109	0.974257	0.299284	0.172233	0.77919	0	0.143117	0.902249	0.927832	0.443101	0.72372
CR	0.00184377	4.67349e-05	0.00779254	0.0784106	2.60512e-06	0.0149072	0.0372468	0.0978473	2.62887e-08	0.158433	0.195031	0.683988	5.49476e-07	0.833985	0.482022	0.143117	0	0.423138	0.40591	0.0352437	0.690303
TPi	0.145959	0.0229659	0.103983	0.432623	0.0356979	2.63736e-09	2.84775e-07	0.524461	0.560133	0.435128	0.146534	3.75625e-08	0.594934	0.6845	0.771569	0.902249	0.423138	0	0.482806	0.00741813	0.773925
TPo	0.113337	0.122214	0.0252062	0.552112	0.401845	0.977792	0.179998	0.0294801	0.291173	0.290124	0.9068	0.588797	0.286953	0.000124515	2.76176e-08	0.927832	0.40591	0.482806	0	0.761417	0.553447
ACP	0.000315872	0.00118807	0.0108589	0.0574515	0.0172524	0.000556663	0.0267755	0.0877339	0.0232236	0.012968	0.00420224	0.215279	0.0256638	0.883765	0.424795	0.443101	0.0352437	0.00741813	0.761417	0	0.639524
ALP	0.821707	0.52403	0.80844	0.127391	0.39814	0.962278	0.746474	0.973265	0.823493	0.1349	0.302224	0.697634	0.749107	0.775659	0.889448	0.72372	0.690303	0.773925	0.553447	0.639524	0
